# Supplementary material for: Synergistic Effect of N Doping and Ag Loading on Photocatalytic Degradation Performance of Rhodamine B by ZnO Nanoarrays
Source: Nanomaterials (Basel). 2026 Apr 2;16(7):438. doi: 10.3390/nano16070438 (PMC13074961; doi:10.3390/nano16070438)
Supplement: Supplementary file 1 [file nanomaterials-16-00438-s001.zip]

Archive with 1 entries (1 files):
- nanomaterials-4232026-supplementary.pdf
